# Supplementary material for: Assessment of the Anti-Thrombogenic Activity of Polyurethane Starch Composites
Source: J Funct Biomater. 2022 Oct 12;13(4):184. doi: 10.3390/jfb13040184 (PMC9589968; doi:10.3390/jfb13040184)
Supplement: Supplementary file 1 [file jfb-13-00184-s001.zip]

Archive with 1 entries (1 files):
- jfb-1885214-supplementary.pdf
